# Supplementary material for: CircKEAP1 Suppresses the Progression of Lung Adenocarcinoma via the miR-141-3p/KEAP1/NRF2 Axis
Source: Front Oncol. 2021 May 31;11:672586. doi: 10.3389/fonc.2021.672586 (PMC8200847; doi:10.3389/fonc.2021.672586)
Supplement: Supplementary file 4 [file Table_4.xlsx]

## Sheet: Sheet1
Table S4. The dysregulated circRNAs in seven paired samples of lung adenocarcinoma tissues and adjacent normal tissues by the human circRNA microarray. (Fold change>2, p<0.05)
circRNA	circRNA_type	chrom	strand	txStart	txEnd	GeneSymbol	Fold change (C/N)	P	Regulated
hsa_circRNA_104126	exonic	chr6	-	53365044	53365148	GCLC	0.265588	0.000343	Down
hsa_circRNA_104513	exonic	chr7	+	140402665	140404763	NDUFB2	0.278844	0.000314	Down
hsa_circRNA_100395	exonic	chr1	+	173726114	173744981	KLHL20	0.296319	0.002195	Down
hsa_circRNA_102442	exonic	chr19	-	10610070	10610756	KEAP1	0.316679	0.003901	Down
hsa_circRNA_103137	exonic	chr21	-	43334706	43342194	C2CD2	0.35679	0.009208	Down
hsa_circRNA_100719	exonic	chr10	+	128768965	128836080	DOCK1	0.359342	0.003881	Down
hsa_circRNA_100989	exonic	chr11	+	128628009	128651918	FLI1	0.370041	0.004407	Down
hsa_circRNA_104342	exonic	chr7	+	33185853	33217203	BBS9	0.37582	0.002543	Down
hsa_circRNA_105013	exonic	chrX	-	79962925	79975155	BRWD3	0.379982	0.004932	Down
hsa_circRNA_001587	intronic	chr2	+	19042277	19042456	XLOC_001374	0.38222	0.003875	Down
hsa_circRNA_102046	exonic	chr17	-	35604934	35609962	ACACA	0.384831	0.008176	Down
hsa_circRNA_102045	exonic	chr17	-	35603741	35609962	ACACA	0.385178	0.005674	Down
hsa_circRNA_103134	exonic	chr21	-	40648098	40649277	BRWD1	0.389016	0.004819	Down
hsa_circRNA_101213	exonic	chr12	+	131357380	131357465	RAN	0.393307	0.000258	Down
hsa_circRNA_101282	exonic	chr13	-	95686858	95735544	ABCC4	0.44141	0.008368	Down
hsa_circRNA_101097	exonic	chr12	+	69214104	69218431	MDM2	2.00384	0.009985	UP
hsa_circRNA_100737	exonic	chr11	-	1307231	1317024	TOLLIP	2.09403	0.004563	UP
hsa_circRNA_103710	exonic	chr4	-	106345352	106377902	PPA2	2.11744	0.006126	UP
hsa_circRNA_100980	exonic	chr11	+	123489400	123489932	GRAMD1B	2.15455	0.007762	UP
hsa_circRNA_104833	exonic	chr9	+	97535283	97563284	C9orf3	2.21538	0.00783	UP
hsa_circRNA_101850	exonic	chr16	+	69189773	69201088	CIRH1A	2.21652	0.004874	UP
hsa_circRNA_103602	exonic	chr4	-	7870348	7873807	AFAP1	2.25894	0.006249	UP
hsa_circRNA_102751	exonic	chr2	+	69304539	69318051	ANTXR1	2.29996	0.001428	UP
hsa_circRNA_103243	exonic	chr22	+	42204878	42206295	CCDC134	2.34025	0.008836	UP
hsa_circRNA_100498	exonic	chr1	-	236192849	236201553	NID1	2.36348	0.006445	UP
hsa_circRNA_103123	exonic	chr21	-	36206706	36231875	RUNX1	2.47881	0.002559	UP
hsa_circRNA_100146	exonic	chr1	+	32691771	32692131	EIF3I	2.48564	0.003522	UP
hsa_circRNA_101368	exonic	chr14	+	66028054	66028484	FUT8	2.58841	0.005414	UP
hsa_circRNA_101085	exonic	chr12	-	57059987	57064148	PTGES3	2.74406	0.006953	UP
hsa_circRNA_102231	exonic	chr17	-	79813017	79813462	P4HB	2.83806	0.004141	UP
hsa_circRNA_001846	intragenic	chr14	-	20811436	20811559	RPPH1	3.28648	0.007121	UP
hsa_circRNA_103809	exonic	chr5	-	32379220	32388780	ZFR	5.81651	0.00129	UP
