# Supplementary material for: CircKEAP1 Suppresses the Progression of Lung Adenocarcinoma via the miR-141-3p/KEAP1/NRF2 Axis
Source: Front Oncol. 2021 May 31;11:672586. doi: 10.3389/fonc.2021.672586 (PMC8200847; doi:10.3389/fonc.2021.672586)
Supplement: Supplementary file 6 [file Table_6.xlsx]

## Sheet: Sheet1
Table s6. The dysregulated miRNAs in seven paired samples of LUAD and adjacent normal tissues was analyzed by Human miRNA Expression Assay. (Fold change>2, p<0.05)
	Fold change(C/N)	p
hsa-miR-96	7.22	0
hsa-miR-545	7.07	0.02
hsa-miR-183	6.17	0
hsa-miR-141	5.03	0
hsa-miR-200c	4.61	0
hsa-miR-375	4.28	0.03
hsa-miR-20a/b	4.1	0.01
hsa-miR-106b	3.87	0
hsa-miR-203	3.64	0.04
hsa-miR-18a	3.62	0.05
hsa-miR-106a	3.55	0.04
hsa-miR-363	3.43	0.04
hsa-miR-93	3.37	0
hsa-miR-301a	3.32	0.04
hsa-miR-130b	3.23	0.01
hsa-miR-1274a	3.06	0.01
hsa-miR-19b	3	0.02
hsa-miR-21	2.7	0.04
hsa-miR-1274b	2.65	0.02
hsa-miR-92a	2.55	0.04
hsa-miR-720	2.48	0
hsa-miR-1260	2.48	0.01
hsa-miR-425	2.31	0.03
hsa-miR-374a	2.06	0.01
hsa-miR-29b	2.04	0.04
hsa-miR-100	0.48	0.04
hsa-miR-30c	0.45	0.02
hsa-miR-30d	0.44	0.01
hsa-miR-145	0.4	0
hsa-miR-130a	0.38	0.04
hsa-miR-143	0.37	0.02
hsa-miR-99a	0.36	0.01
hsa-miR-497	0.35	0
hsa-miR-223	0.32	0.03
hsa-miR-302e	0.32	0.01
hsa-miR-126	0.3	0
hsa-miR-30a	0.29	0
hsa-miR-195	0.25	0
hsa-miR-154	0.22	0.02
hsa-miR-190b	0.21	0
hsa-miR-451	0.15	0
hsa-miR-937	0.09	0.03
hsa-miR-520e	0.06	0
